# Supplementary material for: New Report of Cyanobacteria and Cyanotoxins in El Pañe Reservoir: A Threat for Water Quality in High-Andean Sources from PERU
Source: Toxins (Basel). 2024 Aug 28;16(9):378. doi: 10.3390/toxins16090378 (PMC11435830; doi:10.3390/toxins16090378)
Supplement: Supplementary file 1 [file toxins-16-00378-s001.zip]

Archive with 1 entries (1 files):
- toxins-3128355-supplementary.pdf
